# Supplementary material for: Internalization of Salmonella in Leafy Vegetables during Postharvest Conditions
Source: Foods. 2023 Aug 18;12(16):3106. doi: 10.3390/foods12163106 (PMC10453844; doi:10.3390/foods12163106)
Supplement: Supplementary file 1 [file foods-12-03106-s001.zip]

Archive with 1 entries (1 files):
- foods-2531144-supplementary.pdf
